# Supplementary material for: Population Genomics Provides Insights Into Genomic Features of Inbreeding Depression in Arma Chinensis
Source: Evol Appl. 2025 Jun 8;18(6):e70107. doi: 10.1111/eva.70107 (PMC12146214; doi:10.1111/eva.70107)
Supplement: Supplementary file 1 — FIGURES S1–S7 [file EVA-18-e70107-s001.zip]

Archive with 2 entries (2 files):
- Supplementary Figures.docx
- Supplementary Figures_Track changes.docx
